# Supplementary material for: Stability of SiNx Prepared by Plasma-Enhanced Chemical Vapor Deposition at Low Temperature
Source: Nanomaterials (Basel). 2021 Dec 11;11(12):3363. doi: 10.3390/nano11123363 (PMC8706910; doi:10.3390/nano11123363)
Supplement: Supplementary file 1 [file nanomaterials-11-03363-s001.zip]

Archive with 1 entries (1 files):
- nanomaterials-1455376-supplementary.pdf
